# Supplementary material for: Cell-Free Genic Extrachromosomal Circular DNA Profiles of DNase Knockouts Associated with Systemic Lupus Erythematosus and Relation with Common Fragile Sites
Source: Biomedicines. 2023 Dec 28;12(1):80. doi: 10.3390/biomedicines12010080 (PMC10813657; doi:10.3390/biomedicines12010080)
Supplement: Supplementary file 1 [file biomedicines-12-00080-s001.zip]

Archive with 1 entries (1 files):
- biomedicines-2698632-supplementary.pdf
